# Supplementary material for: Computational Design of Ni6@Pt1M31 Clusters for Multifunctional Electrocatalysts
Source: Molecules. 2023 Nov 13;28(22):7563. doi: 10.3390/molecules28227563 (PMC10675175; doi:10.3390/molecules28227563)
Supplement: Supplementary file 1 [file molecules-28-07563-s001.zip]

Archive with 1 entries (1 files):
- molecules-2475250-supplementary.docx
